# Supplementary material for: Influence of radiation dose and predicted tumor invasion depth on local recurrence after definitive chemoradiotherapy for stage 0–I esophageal squamous cell carcinoma: a propensity score-weighted, retrospective, observational study
Source: BMC Cancer. 2022 Mar 21;22:301. doi: 10.1186/s12885-022-09418-2 (PMC8939113; doi:10.1186/s12885-022-09418-2)
Supplement: Supplementary file 4 — Additional file 4. Dataset used in this study. [file 12885_2022_9418_MOESM4_ESM.csv]

PtNo.	Age	Sex	Location	Size	DOI	Chemotherapy	Dose_group	LR	LR_mo	MLR	MLR_mo	Death	FU_mo
1	65-74	Male	Mt	-40	MM/SM1	FP	Standard-dose	0	11	0	11	1	11
2	-64	Male	Mt	40-80	MM/SM1	FP	Standard-dose	0	15	0	15	0	15
3	-64	Female	Lt	-40	SM2	FP	Standard-dose	1	3	0	21	0	21
4	65-74	Male	Lt	-40	SM2	FP	Standard-dose	0	23	0	23	0	23
5	65-74	Male	Mt	80-	EP/LPM	FP	Standard-dose	0	22	0	22	0	22
6	75-	Male	CeUt	40-80	SM2	FP	Standard-dose	0	22	0	22	1	22
7	65-74	Male	Mt	80-	EP/LPM	FP	Standard-dose	0	25	0	25	0	25
8	-64	Male	Lt	-40	SM2	FP	High-dose	0	22	0	22	1	22
9	-64	Male	Mt	-40	SM2	FP	Standard-dose	0	29	0	29	0	29
10	-64	Male	Lt	-40	SM2	FP	High-dose	1	7	1	7	0	29
11	-64	Male	Lt	-40	SM2	FP	Standard-dose	0	25	0	25	0	25
12	65-74	Female	Mt	-40	MM/SM1	FP	High-dose	0	28	0	28	0	28
13	75-	Male	Lt	40-80	MM/SM1	FP	Standard-dose	0	35	0	35	0	35
14	65-74	Male	CeUt	-40	SM2	FP	Standard-dose	1	3	1	6	1	12
15	75-	Male	Mt	80-	MM/SM1	FP	Standard-dose	1	21	0	25	0	25
16	-64	Male	CeUt	-40	SM2	Others	High-dose	0	37	0	37	0	37
17	-64	Male	CeUt	-40	MM/SM1	FP	Standard-dose	0	24	0	24	1	24
18	65-74	Male	Mt	40-80	EP/LPM	Others	Standard-dose	0	37	0	37	0	37
19	65-74	Female	Mt	-40	SM2	FP	Standard-dose	1	14	0	41	0	41
20	65-74	Male	Mt	-40	SM2	FP	Standard-dose	1	6	0	44	0	44
21	75-	Male	CeUt	-40	SM2	FP	Standard-dose	1	7	1	7	1	23
22	65-74	Male	Mt	40-80	EP/LPM	FP	Standard-dose	0	39	0	39	0	39
23	-64	Male	Mt	-40	SM2	FP	Standard-dose	0	22	0	22	1	22
24	65-74	Male	Mt	40-80	MM/SM1	FP	Standard-dose	0	46	0	46	0	46
25	-64	Female	CeUt	-40	EP/LPM	FP	Standard-dose	0	52	0	52	0	52
26	75-	Female	Mt	80-	EP/LPM	FP	Standard-dose	0	45	0	45	0	45
27	65-74	Female	CeUt	-40	EP/LPM	FP	Standard-dose	0	37	0	37	1	37
28	65-74	Male	Mt	80-	EP/LPM	FP	Standard-dose	0	51	0	51	0	51
29	75-	Female	Mt	80-	EP/LPM	FP	Standard-dose	0	56	0	56	0	56
30	75-	Male	Lt	40-80	SM2	FP	Standard-dose	0	20	0	20	1	20
31	-64	Male	CeUt	-40	SM2	FP	Standard-dose	1	10	1	10	1	14
32	75-	Male	Mt	-40	SM2	FP	Standard-dose	1	7	0	60	0	60
33	75-	Male	Lt	-40	SM2	Others	Standard-dose	1	6	1	6	1	36
34	-64	Male	CeUt	80-	EP/LPM	FP	Standard-dose	1	11	0	61	0	61
35	75-	Male	Lt	-40	MM/SM1	FP	Standard-dose	0	69	0	69	0	69
36	75-	Male	Mt	-40	SM2	FP	Standard-dose	0	65	0	65	0	65
37	75-	Male	Mt	80-	SM2	FP	Standard-dose	0	63	0	63	0	63
38	-64	Male	Mt	-40	SM2	FP	Standard-dose	0	66	0	66	0	66
39	65-74	Male	Mt	-40	SM2	FP	Standard-dose	0	70	0	70	0	70
40	65-74	Male	Mt	80-	EP/LPM	FP	Standard-dose	1	6	1	6	0	71
41	75-	Male	Mt	-40	SM2	FP	Standard-dose	0	64	0	64	1	64
42	65-74	Male	Lt	-40	SM2	FP	Standard-dose	1	6	1	6	1	31
43	-64	Male	Mt	-40	EP/LPM	FP	Standard-dose	0	73	0	73	0	73
44	75-	Male	Lt	-40	SM2	FP	Standard-dose	0	37	0	37	1	37
45	65-74	Male	Lt	-40	SM2	FP	Standard-dose	1	9	0	74	0	74
46	75-	Male	Mt	40-80	MM/SM1	FP	Standard-dose	0	64	0	64	1	64
47	65-74	Male	Mt	80-	EP/LPM	FP	Standard-dose	0	52	0	52	0	52
48	-64	Male	Mt	-40	MM/SM1	FP	Standard-dose	0	79	0	79	0	79
49	65-74	Male	Mt	-40	SM2	FP	Standard-dose	0	70	0	70	0	70
50	-64	Male	Mt	-40	SM2	FP	Standard-dose	0	80	0	80	0	80
51	75-	Male	Lt	40-80	EP/LPM	FP	Standard-dose	0	69	0	69	1	69
52	-64	Male	Mt	40-80	MM/SM1	FP	Standard-dose	0	78	0	78	0	78
53	75-	Male	Lt	40-80	SM2	FP	Standard-dose	0	43	0	43	1	43
54	-64	Male	CeUt	40-80	SM2	FP	Standard-dose	0	55	0	55	0	55
55	-64	Male	Lt	40-80	EP/LPM	FP	Standard-dose	1	5	0	87	0	87
56	65-74	Male	Lt	-40	MM/SM1	FP	Standard-dose	0	25	0	25	1	25
57	65-74	Male	Mt	40-80	SM2	FP	Standard-dose	1	23	0	87	0	87
58	75-	Male	Mt	40-80	MM/SM1	FP	Standard-dose	0	94	0	94	0	94
59	75-	Male	Mt	-40	SM2	FP	Standard-dose	0	87	0	87	0	87
60	-64	Male	CeUt	40-80	SM2	FP	Standard-dose	0	99	0	99	0	99
61	-64	Female	Mt	40-80	SM2	FP	High-dose	0	102	0	102	0	102
62	75-	Male	CeUt	-40	SM2	FP	High-dose	0	50	0	50	1	50
63	-64	Male	Lt	40-80	MM/SM1	FP	Standard-dose	0	103	0	103	0	103
64	-64	Male	Mt	40-80	SM2	FP	Standard-dose	1	29	1	29	1	55
65	75-	Male	Lt	-40	EP/LPM	FP	Standard-dose	0	115	0	115	0	115
66	-64	Male	Lt	40-80	EP/LPM	FP	Standard-dose	0	113	0	113	0	113
67	65-74	Female	CeUt	40-80	MM/SM1	FP	High-dose	0	117	0	117	0	117
68	65-74	Male	Mt	40-80	SM2	FP	High-dose	0	5	0	5	1	5
69	75-	Female	Mt	-40	SM2	FP	High-dose	0	37	0	37	1	37
70	-64	Male	Mt	40-80	MM/SM1	FP	High-dose	0	106	0	106	0	106
71	65-74	Male	Lt	40-80	SM2	FP	High-dose	0	50	0	50	1	50
72	-64	Male	Mt	-40	SM2	FP	High-dose	0	58	0	58	0	58
73	75-	Male	Lt	-40	SM2	FP	High-dose	0	88	0	88	0	88
74	-64	Male	CeUt	-40	SM2	FP	High-dose	0	34	0	34	1	34
75	65-74	Male	Mt	40-80	MM/SM1	FP	High-dose	0	117	0	117	0	117
76	-64	Male	CeUt	-40	SM2	FP	High-dose	0	67	0	67	1	67
77	-64	Male	CeUt	40-80	MM/SM1	FP	High-dose	0	20	0	20	1	20
78	75-	Male	Mt	40-80	MM/SM1	Others	High-dose	0	49	0	49	1	49
79	65-74	Female	Mt	-40	EP/LPM	FP	High-dose	0	130	0	130	0	130
80	65-74	Male	Mt	80-	SM2	FP	High-dose	0	71	0	71	0	71
81	-64	Male	Lt	-40	SM2	FP	High-dose	1	7	1	7	1	16
82	-64	Male	Lt	80-	MM/SM1	FP	High-dose	1	9	0	42	1	42
83	75-	Male	Mt	40-80	EP/LPM	FP	High-dose	0	73	0	73	1	73
84	-64	Female	Mt	-40	MM/SM1	FP	High-dose	0	112	0	112	0	112
85	65-74	Female	Mt	40-80	EP/LPM	FP	High-dose	0	104	0	104	0	104
86	-64	Male	Lt	-40	EP/LPM	FP	High-dose	0	141	0	141	0	141
87	65-74	Male	Mt	-40	SM2	FP	High-dose	0	123	0	123	1	123
88	-64	Male	Mt	-40	SM2	FP	High-dose	0	122	0	122	1	122
89	-64	Male	Lt	-40	SM2	FP	High-dose	0	103	0	103	1	103
90	75-	Male	CeUt	-40	SM2	Others	High-dose	0	52	0	52	1	52
91	65-74	Male	Mt	-40	SM2	FP	High-dose	0	137	0	137	0	137
92	65-74	Male	Mt	-40	SM2	FP	High-dose	0	125	0	125	0	125
93	-64	Male	Mt	40-80	MM/SM1	FP	High-dose	0	93	0	93	1	93
94	65-74	Male	Mt	40-80	EP/LPM	FP	High-dose	0	111	0	111	1	111
95	65-74	Female	Mt	-40	SM2	FP	High-dose	1	5	1	5	1	18
96	65-74	Male	Mt	40-80	EP/LPM	FP	High-dose	0	62	0	62	0	62
97	-64	Male	Mt	80-	SM2	FP	High-dose	0	50	0	50	1	50
98	65-74	Male	Lt	-40	SM2	FP	High-dose	0	83	0	83	0	83
99	-64	Male	Lt	-40	SM2	FP	High-dose	0	137	0	137	1	137
100	-64	Male	CeUt	-40	MM/SM1	FP	High-dose	1	22	0	139	0	139
101	65-74	Male	Mt	40-80	EP/LPM	FP	High-dose	0	158	0	158	0	158
102	65-74	Male	Lt	-40	MM/SM1	FP	High-dose	0	8	0	8	1	8
103	75-	Male	Lt	40-80	EP/LPM	FP	High-dose	0	158	0	158	0	158
104	-64	Male	CeUt	-40	EP/LPM	FP	High-dose	0	159	0	159	0	159
105	65-74	Male	Mt	-40	MM/SM1	FP	High-dose	0	77	0	77	1	77
106	75-	Female	CeUt	40-80	SM2	FP	High-dose	0	84	0	84	0	84
107	-64	Female	Lt	80-	MM/SM1	FP	High-dose	0	129	0	129	1	129
108	-64	Male	Mt	-40	SM2	FP	High-dose	0	37	0	37	1	37
109	75-	Male	Lt	80-	MM/SM1	FP	High-dose	0	21	0	21	1	21
110	65-74	Male	Lt	80-	SM2	FP	High-dose	0	124	0	124	0	124
111	65-74	Male	Lt	-40	SM2	FP	High-dose	0	155	0	155	0	155
112	-64	Male	Mt	80-	EP/LPM	FP	High-dose	0	74	0	74	0	74
113	-64	Male	Lt	40-80	EP/LPM	FP	High-dose	0	165	0	165	0	165
114	75-	Male	Lt	-40	SM2	FP	High-dose	0	128	0	128	1	128
115	-64	Male	Lt	-40	MM/SM1	FP	High-dose	0	43	0	43	1	43
116	65-74	Male	Mt	40-80	SM2	FP	High-dose	0	165	0	165	0	165
117	-64	Male	Lt	40-80	MM/SM1	FP	High-dose	0	128	0	128	1	128
118	-64	Male	Mt	40-80	EP/LPM	Others	High-dose	0	24	0	24	1	24
119	-64	Female	Mt	40-80	EP/LPM	FP	High-dose	0	130	0	130	0	130
120	-64	Male	Lt	40-80	MM/SM1	FP	High-dose	0	125	0	125	1	125
121	65-74	Male	Mt	40-80	SM2	Others	High-dose	0	9	0	9	1	9
122	65-74	Female	Lt	40-80	MM/SM1	FP	High-dose	0	121	0	121	0	121
123	-64	Male	CeUt	-40	SM2	FP	High-dose	1	5	1	5	1	18
124	65-74	Male	Lt	40-80	SM2	FP	High-dose	0	150	0	150	1	150
125	-64	Male	CeUt	40-80	SM2	FP	High-dose	0	28	0	28	1	28
126	75-	Male	Lt	80-	SM2	Others	Standard-dose	1	4	1	4	1	16
127	65-74	Male	CeUt	40-80	MM/SM1	Others	Standard-dose	1	21	0	46	0	46
128	65-74	Male	CeUt	-40	SM2	FP	Standard-dose	0	55	0	55	0	55
129	65-74	Male	Mt	80-	EP/LPM	Others	Standard-dose	0	60	0	60	0	60
130	75-	Female	Mt	-40	SM2	FP	Standard-dose	0	16	0	16	1	16
131	-64	Female	Mt	80-	EP/LPM	FP	Standard-dose	1	16	1	66	0	99
132	75-	Male	Lt	-40	SM2	FP	High-dose	1	21	0	35	1	35
133	-64	Male	Lt	80-	EP/LPM	FP	High-dose	0	70	0	70	1	70
134	65-74	Male	Mt	-40	SM2	FP	High-dose	0	143	0	143	0	143
